# Supplementary material for: Genetic Architecture of Hock Joint Bumps in Pigs: Insights from ROH and GWAS Analyses
Source: Animals (Basel). 2025 Apr 20;15(8):1178. doi: 10.3390/ani15081178 (PMC12023961; doi:10.3390/ani15081178)
Supplement: Supplementary file 1 [file animals-15-01178-s001.zip]

Archive with 1 entries (1 files):
- animals-3517952-supplementary.pdf
